# Supplementary material for: Plant Communities Rather than Soil Properties Structure Arbuscular Mycorrhizal Fungal Communities along Primary Succession on a Mine Spoil
Source: Front Microbiol. 2017 Apr 20;8:719. doi: 10.3389/fmicb.2017.00719 (PMC5397529; doi:10.3389/fmicb.2017.00719)
Supplement: Supplementary file 1 [file Data_Sheet_1.XLSX]

## Sheet: Table S1
	Acer pseudoplatanus	Achillea millefolium agg.	Aegopodium podagraria	Alnus glutinosa	Arenaria serpyllifolia	Arrhenatherum elatius	Arctium lappa	Artemisia vulgaris	Asteraceae sp.	Astragallus glycyphyllos	Avenella flexuosa	Barbarea sp.	Betula pendula	Brachypodium sp.	Campanula sp.	Carduus x Cirsium only rosette	Carex sp.	Centaurea jacea	Centaurea stoebe	Cerastium arvense	Cirsium arvense	Cirsium vulgare	Crataegus sp.	Dactylis glomerata	Daucus carota	Deschampsia caespitosa	Elytrigia repens	Epilobium sp.	Equisetum arvense	Euphorbia sp.	Fabaceae juv.	Festuca sp.	Festuca x Poa	Fragaria viridis	Fragaria sp.	Fraxinus excelsior	Galeopsis pubescens	Galium album	Galium aparine	Geranium robertianum	Geum urbanum	Hieracium caespitosum	Hieracium sabaudum	Holcus lanatus	Hordeum murinum	Hypericum perforatum	Chamaerion angustifolium	Lathyrus pratensis	Leontodon hispidus
Sample01	0	0	0	0	0.166667	0.166667	0	0	0	0	0	0	0	0	0	0	0	0	0	0	0	0	0	0	0.666667	0	0	0	0	0	0	0	0	0	0	0	0	0	0	0	0	0.833333	0	0	0	0	0	0	0
Sample02	0	0	0	0	0	0	0	0	0	0	0	0	0	0	0	0	0	0	0	0.166667	0	0	0	0	0.5	0	0	0	0	0	0	0	0	0	0	0	0	0	0	0	0	1	0	0	0	0	0	0	0
Sample03	0	0	0	0	0	0	0	0.166667	0	0	0	0	0	0	0	0	0	0	0	0	0	0	0	0	1	0	0	0	0	0	0	0	0	0	0	0	0	0	0	0	0	1	0	0	0	0	0	0	0
Sample05	0	0	0	0	0	0	0	0	0	0	0	0	0.666667	0	0	0	0	0	0	0	0	0.166667	0.166667	0	0.833333	0	0.166667	0.166667	0	0.166667	0	0	0	0.333333	0	0	0	0	0	0	0	0.5	0.5	0	0	0.333333	0.333333	0	0
Sample07	0	0	0	0	0	0	0	0	0	0	0	0	0.166667	0	0	0	0	0	0	0	0	0	0	0	0	0	0	0	0.166667	0	0	0	0	0	0	0	0	0	0	0	0	0.666667	0.5	0	0	0	0.5	0	0
Sample09	0	0	0	0	0	0	0	0	0	0	0	0	1	0	0	0	0	0	0	0	0	0	0	0	0	0	0	0	0	0	0	0	0	0	0	0	0	0	0	0	0	0.833333	0.166667	0	0	0	0	0	0
Sample13	0	0	0	0.333333	0	0	0	0	0	0.166667	0	0	0	0	0	0	0	0	0	0	0.666667	0	0	0.166667	0.5	0	0	0	0	0	0	1	0	0	0	0	0	0	0	0	0	0.333333	0	0	0	0	0	0	0
Sample14	0	0	0	0.166667	0	0	0	0	0	0	0	0	0.166667	0	0	0.166667	0	0	0	0	0	0.166667	0	0	1	0	0.166667	0	0	0	0	0	0	0	0	0	0	0	0	0	0	1	0	0	0.166667	0	0	0	0
Sample15	0	0	0	0.333333	0	0	0	0	0	0	0	0	0	0	0	0	0	0	0	0	0.5	0	0	0.333333	0.333333	0	0.166667	0	0	0	0	1	0	0	0	0	0	0	0	0	0	0.5	0	0	0	0	0	0	0
Sample16	0	0	0	0	0	0	0	0.166667	0	0	0	0	0	0	0	0	0	0	0	0	1	0	0.166667	0	0.166667	0	0	0	0	0	0.166667	0	0	0	0	0	0	0	0	0	0	0	0	0	0	0	0	0	0
Sample17	0	0	0	0.166667	0	0	0	0	0.166667	0	0	0	0	0	0.166667	0	0	0	0	0	0	0	0	0	0	0	0	0.166667	0	0	0	0	0.166667	0	0	0.166667	0	0	0	0	0.833333	0.166667	0	0	0	0	0	0	0
Sample18	0	0	0	0	0	0	0	0	0	0	0	0	0	0	0	0	0	0	0	0	0.5	0	0	0.333333	0	0	0	0.166667	0	0	0	0	0	0	0.333333	0	0.666667	0	0.666667	0	0.5	0	0	0	0	0	0	0	0
Sample19	0	0	0	0.333333	0	0	0.166667	0.5	0	0	0	0	0	0	0	0	0	0	0	0	0.333333	0	0	0	0.333333	0	0.5	0	0	0	0.166667	0	0	0	0	0.166667	0	0	0	0	0	0	0	0	0	0.333333	0	0	0
Sample20	0	0	0	0	0	0	0.166667	0	0	0	0	0	0	0	0	0	0	0	0	0	0.333333	0	0.166667	0	0	0.5	0	0	0	0	0	0	0	0	0.666667	0	0.333333	0	0.166667	0	0.5	0	0	0	0	0	0	0	0
Sample21	0.333333	0	0	0	0	0	0	0	0	0	0	0	0	0	0	0	0	0	0	0	0.333333	0.166667	0	0	0	0	0	0.166667	0	0	0	0	0	0	0.166667	0	0.333333	0	0.333333	0.5	0.833333	0	0	0	0	0	0	0	0
Sample22	0	0	0	0.166667	0	0	0	0	0	0	0	0	0	0.5	0	0	0	0	0	0	0	0	0	0	0	0.5	0	0.166667	0	0	0	0	0.333333	0	0.166667	0.833333	0	0	0.666667	0	1	0	0	0	0	0	0	0	0
Sample23	0	0	0	0	0	0	0	0	0	0	0	0	0	0	0	0	0	0	0	0	0.166667	0	0.333333	0	0	0.166667	0	0	0	0	0	0	0	0	0.333333	0.833333	0	0	0	0	0.166667	0	0	0	0	0	0	0	0
Sample24	0.333333	0	0.166667	0.166667	0	0	0	0	0	0	0	0	0	0	0	0	0.166667	0	0	0	0	0	0.166667	0	0	0	0	0	0	0	0	0	0	0	0	1	0	0	0	0	0	0	0	0	0	0	0	0	0
Sample25	0	0	0	0.333333	0	0	0	0	0	0.166667	0	0	0	0	0	0	0	0	0	0	0.666667	0	0	0.166667	0.5	0	0	0	0	0	0	1	0	0	0	0	0	0	0	0	0	0.333333	0	0	0	0	0	0	0
Sample26	0	0	0	0.166667	0	0	0	0	0	0	0	0	0.166667	0	0	0.166667	0	0	0	0	0	0.166667	0	0	1	0	0.166667	0	0	0	0	0	0	0	0	0	0	0	0	0	0	1	0	0	0.166667	0	0	0	0
Sample27	0	0	0	0.333333	0	0	0	0	0	0	0	0	0	0	0	0	0	0	0	0	0.5	0	0	0.333333	0.333333	0	0.166667	0	0	0	0	1	0	0	0	0	0	0	0	0	0	0.5	0	0	0	0	0	0	0
Sample31	0	0	0	0.333333	0	0	0.166667	0.5	0	0	0	0	0	0	0	0	0	0	0	0	0.333333	0	0	0	0.333333	0	0.5	0	0	0	0.166667	0	0	0	0	0.166667	0	0	0	0	0	0	0	0	0	0.333333	0	0	0
Sample32	0	0	0	0	0	0	0.166667	0	0	0	0	0	0	0	0	0	0	0	0	0	0.333333	0	0.166667	0	0	0.5	0	0	0	0	0	0	0	0	0.666667	0	0.333333	0	0.166667	0	0.5	0	0	0	0	0	0	0	0
Sample34	0	0	0	0.166667	0	0	0	0	0	0	0	0	0	0.5	0	0	0	0	0	0	0	0	0	0	0	0.5	0	0.166667	0	0	0	0	0.333333	0	0.166667	0.833333	0	0	0.666667	0	1	0	0	0	0	0	0	0	0
Sample35	0	0	0	0	0	0	0	0	0	0	0	0	0	0	0	0	0	0	0	0	0.166667	0	0.333333	0	0	0.166667	0	0	0	0	0	0	0	0	0.333333	0.833333	0	0	0	0	0.166667	0	0	0	0	0	0	0	0
Sample36	0.333333	0	0.166667	0.166667	0	0	0	0	0	0	0	0	0	0	0	0	0.166667	0	0	0	0	0	0.166667	0	0	0	0	0	0	0	0	0	0	0	0	1	0	0	0	0	0	0	0	0	0	0	0	0	0
Sample37	0	0	0	0	0.166667	0.166667	0	0	0	0	0	0	0	0	0	0	0	0	0	0	0	0	0	0	0.666667	0	0	0	0	0	0	0	0	0	0	0	0	0	0	0	0	0.833333	0	0	0	0	0	0	0
Sample38	0	0	0	0	0	0	0	0	0	0	0	0	0	0	0	0	0	0	0	0.166667	0	0	0	0	0.5	0	0	0	0	0	0	0	0	0	0	0	0	0	0	0	0	1	0	0	0	0	0	0	0
Sample39	0	0	0	0	0	0	0	0.166667	0	0	0	0	0	0	0	0	0	0	0	0	0	0	0	0	1	0	0	0	0	0	0	0	0	0	0	0	0	0	0	0	0	1	0	0	0	0	0	0	0
Sample40	0	0	0	0	0	0	0	0.166667	0	0	0	0	0	0	0	0	0	0	0.833333	0	0	0	0	0	0	0	0	0	0	0	0	0	0	0.166667	0	0	0	0	0	0	0	0.666667	0.166667	0	0	0	0	0	0
Sample41	0	0	0	0	0	0	0	0	0	0	0	0	0.666667	0	0	0	0	0	0	0	0	0.166667	0.166667	0	0.833333	0	0.166667	0.166667	0	0.166667	0	0	0	0.333333	0	0	0	0	0	0	0	0.5	0.5	0	0	0.333333	0.333333	0	0
Sample42	0	0	0	0	0	0	0	0	0	0	0	0	0.5	0	0	0	0	0	0	0	0.5	0	0	0	0.666667	0	0	0	0	0	0	0	0	0.166667	0	0	0	0	0	0	0	1	0.166667	0	0	0	0.166667	0.166667	0
Sample43	0	0	0	0	0	0	0	0	0	0	0	0	0.166667	0	0	0	0	0	0	0	0	0	0	0	0	0	0	0	0.166667	0	0	0	0	0	0	0	0	0	0	0	0	0.666667	0.5	0	0	0	0.5	0	0
Sample44	0	0	0	0	0	0	0	0	0	0	0	0	0.333333	0	0	0	0	0	0	0	0.333333	0	0	0	0	0	0	0	0	0	0	0	0	0	0	0	0	0	0	0	0	0	0.333333	0	0	0	0.166667	0	0
Sample45	0	0	0	0	0	0	0	0	0	0	0	0	1	0	0	0	0	0	0	0	0	0	0	0	0	0	0	0	0	0	0	0	0	0	0	0	0	0	0	0	0	0.833333	0.166667	0	0	0	0	0	0
Sample46	0	0.166667	0	0	0	0	0	0	0	0	0.166667	0	0	0	0	0	0	0.166667	0	0	0	0	0.333333	0	0	0	0	0	0	0	0	0.833333	0	0	0.166667	0	0	0.166667	0	0	0.166667	0.166667	0.833333	0.166667	0	0	0.5	0.166667	0
Sample47	0	0.333333	0	0	0	0	0	0	0	0	0	0.166667	0.166667	0	0	0	0	0	0	0	0.333333	0	0	0.333333	0.833333	0.166667	0.166667	0	0	0	0	0.333333	0	0	0.833333	0	0	0	0	0	0	0.333333	0.333333	0	0	0.166667	0.333333	0.166667	0.5
No. of positive sites	3	2	2	13	2	2	4	6	1	2	1	1	11	2	1	2	2	1	1	2	16	5	10	6	19	7	9	7	2	2	3	6	3	4	10	9	4	1	6	1	10	23	11	1	2	5	8	3	1
[truncated: 57 more columns]

## Sheet: Table S3
	OTU001	OTU002	OTU003	OTU004	OTU005	OTU006	OTU007	OTU008	OTU009	OTU010	OTU011	OTU012	OTU013	OTU014	OTU015	OTU016	OTU017	OTU018	OTU019	OTU020	OTU021	OTU022	OTU023	OTU024	OTU025	OTU026	OTU027	OTU028	OTU029	OTU030	OTU031	OTU032	OTU033	OTU034	OTU035	OTU036	OTU037	OTU038	OTU039	OTU040	OTU041	OTU042	OTU043	OTU044	OTU045	OTU046	OTU047	OTU048	OTU049
Sample01	1	0	0	0	1	0	2	1	1	1	0	1	2	0	0	0	0	0	0	0	0	0	0	1	0	0	0	0	0	0	1	0	0	0	0	0	0	0	1	0	0	0	0	0	0	0	0	0	0
Sample02	7	6	2	1	4	5	17	5	0	2	0	4	7	0	0	1	8	0	1	0	0	0	0	5	0	0	1	1	0	0	8	8	1	7	0	0	1	1	1	22	0	7	0	0	0	1	0	2	0
Sample03	7	3	5	3	9	3	0	4	0	1	4	2	0	0	0	0	0	0	0	0	0	0	1	1	1	5	3	3	5	2	1	0	0	0	2	0	0	0	1	0	1	1	2	0	1	0	0	2	0
Sample05	12	4	3	6	3	3	3	2	7	2	1	5	8	0	5	0	1	1	0	5	0	0	1	0	0	1	2	1	0	0	2	0	0	0	2	0	0	1	4	5	0	0	1	0	0	1	0	0	0
Sample07	1	0	1	0	0	1	1	1	16	1	0	1	14	0	0	0	9	0	0	5	0	0	0	0	0	0	0	0	0	0	4	0	0	0	0	1	0	0	29	2	0	0	5	0	0	0	0	0	0
Sample09	0	0	3	1	0	1	0	1	0	0	1	1	0	0	0	0	0	0	0	2	0	0	0	1	0	1	0	0	0	9	0	0	0	10	0	0	0	0	0	0	0	0	1	0	0	0	4	0	0
Sample13	1486	282	13	102	249	85	437	38	4	47	89	20	4	215	0	197	832	1	0	54	0	1	89	1	2	206	50	3	0	0	32	354	29	0	8	3	12	0	0	162	0	0	9	37	3	5	0	6	0
Sample14	472	110	1	306	217	159	1051	42	20	0	10	9	185	10	0	3	2605	0	0	20	0	0	7	3	0	0	18	2	0	0	65	578	4	0	0	8	9	29	700	653	0	2	2	0	434	4	0	9	0
Sample15	2154	342	23	210	264	88	1	76	7	0	657	16	43	765	25	136	211	3	7	8	0	1	30	389	65	359	31	8	0	0	4	7	44	0	24	4	0	124	235	52	5	361	10	82	0	33	1	984	1
Sample16	3646	483	30	52	434	199	264	55	3	2	88	44	6	11	2	275	1664	20	23	10	0	0	17	1	9	11	16	4	0	3	35	112	19	0	26	27	155	0	34	130	1	0	22	0	5	16	0	2	3
Sample17	0	0	4870	0	0	0	1	0	0	6	15	0	0	0	828	0	0	2	4	1	0	0	0	7	1890	3	0	0	0	156	0	1	0	48	0	0	0	0	0	0	278	8	0	0	0	0	90	73	0
Sample18	5	0	22	0	0	0	0	0	0	0	0	0	0	0	788	0	21	0	0	0	0	0	0	0	1341	0	0	0	0	1	0	2	0	0	0	0	2	0	0	2	2	0	0	0	0	0	0	2	0
Sample19	4	1	0	2	2	0	0	0	0	0	6	0	0	0	1	0	0	0	0	0	0	0	0	0	3	0	0	0	0	0	0	0	0	0	0	0	0	0	0	0	0	0	0	0	0	0	1	0	0
Sample20	14	2	79	9	3	2	43	1	0	0	1	1	0	225	35	1	579	0	1	5	0	0	8	0	60	0	0	0	349	1	2	11	0	0	0	0	51	18	1	29	8	1	0	6	0	0	1	0	0
Sample21	26	4	3	2	7	2	499	1	0	0	0	0	3	7	1	6	1782	3	0	0	0	0	0	0	0	0	0	0	0	0	36	205	0	0	0	0	163	14	5	115	0	0	0	5	0	0	0	1	0
Sample22	0	0	12	0	0	0	0	0	0	0	1	0	0	1	0	0	0	622	1527	0	0	0	0	2	0	0	0	0	0	0	0	0	0	0	0	0	0	0	0	0	0	4	0	0	0	0	0	4	160
Sample23	38	7	22	0	10	1	4	0	0	0	8	0	0	0	0	4	20	459	1272	0	0	0	0	0	2	5	0	0	0	0	0	7	0	0	0	0	0	0	0	1	0	0	0	0	0	0	0	28	268
Sample24	0	0	0	0	0	0	0	0	0	0	0	0	0	0	0	0	0	0	0	0	0	0	0	13	0	0	0	0	0	0	0	0	0	0	0	0	0	0	0	0	0	8	0	0	0	0	0	45	0
Sample25	3877	1077	0	434	890	357	2	116	29	75	2	89	0	184	0	664	5	0	0	32	4	2	160	0	0	31	139	45	0	0	0	3	9	0	75	105	0	0	0	0	0	0	68	38	6	83	0	0	0
Sample26	1210	510	2	267	417	138	0	70	40	7	0	41	0	55	1	195	0	0	0	36	1	0	53	0	0	0	102	14	0	0	0	2	1	0	20	42	0	0	0	0	0	0	27	9	37	34	1	0	0
Sample27	1341	395	37	118	312	116	3	48	2	12	22	30	0	259	2	277	2	0	1	33	1	1	98	1	3	9	48	12	0	1	0	3	7	1	18	30	0	0	0	0	2	0	12	40	1	60	3	3	0
Sample31	0	0	0	0	0	0	0	0	0	1	0	0	0	0	0	0	1	0	0	0	1443	0	0	0	0	0	0	0	0	0	0	1	0	0	0	0	0	0	0	0	0	0	0	0	0	0	0	0	0
Sample32	62	18	0	2	9	0	0	0	0	0	0	1	0	1	0	16	0	0	0	0	0	0	0	0	0	0	1	0	101	0	0	0	0	0	0	2	0	0	0	0	0	0	2	0	0	0	0	0	0
Sample34	13	0	0	4	0	0	0	1	0	0	0	0	0	12	0	3	0	13	127	0	1	0	0	0	0	0	0	1	0	0	0	0	0	0	0	1	0	0	0	0	0	0	0	2	0	5	0	0	16
Sample35	0	0	0	0	0	0	0	0	0	0	0	0	0	0	41	0	2	0	0	0	0	0	0	0	38	0	0	0	0	0	0	0	0	0	0	0	0	0	0	0	0	0	0	0	0	0	0	0	0
Sample36	1	0	0	0	0	0	65	0	0	105	0	0	17	0	0	0	84	0	0	0	0	0	1	0	0	0	0	0	0	0	7	58	0	0	0	0	1	0	30	19	0	0	0	0	0	0	0	1	0
Sample37	3196	178	50	474	196	60	10	34	698	0	0	7	1	3	5	17	102	0	2	2195	0	0	81	76	19	0	39	2	0	0	0	3	41	0	12	4	2	55	51	44	1	90	12	5	175	8	0	557	0
Sample38	3335	173	5	439	124	45	27	29	22	0	0	15	3	4	0	7	291	0	2	118	0	0	134	15	0	1	32	4	0	0	0	6	5	0	4	2	16	117	94	113	0	13	2	1	7	4	0	77	0
Sample39	10044	591	675	1528	733	191	0	84	0	0	286	45	0	6	1	31	0	1	2	4	0	1509	176	83	14	286	60	10	402	8	0	0	105	408	10	16	0	0	0	0	10	103	2	11	1073	15	6	582	0
Sample40	1241	80	281	163	88	26	2	14	3	240	1	5	0	5	1	58	10	0	0	13	0	24	22	2	15	2	29	2	0	6	0	0	1	32	2	2	1	4	5	3	5	4	1	3	37	1	2	44	0
Sample41	1448	64	1	67	112	13	9	15	291	0	20	9	1	9	0	67	100	0	0	628	0	0	163	0	0	4	63	3	0	0	0	7	7	0	4	6	1	7	22	26	0	0	10	4	0	7	0	1	0
Sample42	4062	213	3	157	195	50	7	25	1	0	54	27	2	4	0	208	81	0	0	2	0	0	76	0	0	22	23	3	0	0	2	7	10	0	4	4	2	1	5	4	0	0	11	2	2	3	0	1	0
Sample43	4	0	1	0	0	0	0	0	0	0	0	0	0	0	13	0	0	1213	7897	0	0	0	0	0	90	1	0	0	0	0	0	0	0	0	0	0	0	0	0	0	0	0	0	0	0	0	0	1	286
Sample44	129	1	297	11	3	1	0	2	3	0	0	0	0	48	18	2	0	0	1	136	0	0	6	0	130	0	1	1	0	2	0	0	1	8	0	0	0	815	0	0	4	0	0	11	0	0	0	2	0
Sample45	464	21	717	34	6	4	30	4	80	0	0	0	0	70	0	3	1286	0	1	540	0	0	36	0	19	0	13	0	0	5	3	20	0	31	1	0	72	0	3	39	13	0	3	15	1	1	3	7	0
Sample46	0	0	0	0	0	0	0	0	0	0	0	0	0	0	0	0	0	0	0	0	0	0	0	0	0	0	0	0	0	0	0	0	0	0	0	0	0	0	0	0	0	0	0	0	0	0	0	0	0
Sample47	0	0	0	0	0	0	0	0	0	0	0	0	0	0	0	0	0	19	121	0	0	0	0	0	0	0	0	0	0	0	0	0	0	0	0	0	0	0	0	0	0	0	0	0	0	0	0	0	1
[truncated: 206 more columns]

## Sheet: Table S4
	Acaulospora brasiliensis	Claroideoglomus drummondii	Claroideoglomus sp. 1	Claroideoglomus sp. 2	Claroideoglomus sp. 3	Claroideoglomus sp. 4	Claroideoglomus sp. 5	Claroideoglomus sp. 6	Diversispora epigaea	Di. epigaea	Di. spurca	Diversispora sp. 1	Diversispora sp. 2	Diversispora sp. 3	Diversispora sp. 4	Dominikia aurea	Do. difficilevidera	Do. minuta	Dominikia sp.1	Dominikia sp.2	Dominikia sp.3	Dominikia sp.4	Dominikia sp.5	Dominikia sp.6	Funneliformis mosseae	Funneliformis sp.1	Funneliformis sp.2	Geosyphon pyriformis	Glomeraceae sp. 1	Kamienskia bistrata	Kamienskia sp.1	Rhizophagus clarus	Rh. fasciculatis	Rh. intraradices	Rh. irregularis	Rh. proliferus	Rhizophagus sp. 1	Rhizophagus sp. 2	Sclerocystis sp. 1	Se. constrictum	Total No. of reads
Sample01	0	0	7	0	0	1	0	0	0	0	0	0	1	94	25	2	0	0	5	0	0	1	0	0	0	0	0	0	0	0	0	0	0	0	2	0	0	0	0	0	138
Sample02	0	0	86	0	0	1	0	0	0	0	0	0	0	1	0	3	0	0	56	0	0	2	0	0	0	0	0	0	0	0	0	0	0	0	49	0	1	0	1	0	200
Sample03	0	0	2	0	0	0	0	0	5	0	0	0	8	2	0	4	0	0	68	0	0	1	0	0	0	0	0	2	0	0	3	0	0	0	47	0	0	0	0	0	142
Sample05	0	0	31	0	0	4	0	0	0	0	0	0	0	0	0	33	0	0	55	0	0	2	0	1	0	0	0	1	0	0	0	0	0	0	15	0	0	0	1	1	144
Sample07	0	0	68	0	0	1	0	0	0	0	0	0	0	0	0	44	0	0	8	0	0	1	0	0	0	0	0	0	0	0	2	0	0	0	3	0	0	0	0	0	127
Sample09	0	0	0	0	0	0	0	0	0	0	0	0	0	0	0	10	0	0	8	0	0	0	0	0	0	0	0	0	0	0	0	0	0	0	54	0	0	0	0	0	72
Sample13	0	0	2018	0	0	11	4	9	0	0	0	0	3	0	0	77	0	0	3243	0	0	48	7	40	0	0	0	0	0	0	0	0	0	0	466	13	36	0	1	5	5981
Sample14	0	18	6722	0	0	99	0	12	0	0	0	0	0	0	0	67	0	0	2075	0	0	0	0	2	0	0	0	0	0	0	0	0	0	0	35	0	0	0	0	1	9031
Sample15	0	3	720	0	15	276	0	0	0	0	0	0	0	0	0	34	5	0	4559	0	0	1	0	12	1	0	0	0	0	0	0	7	0	0	3576	12	57	3	10	2	9293
Sample16	0	4	2817	0	0	58	2	3	0	0	0	0	5	0	0	50	16	0	5606	0	0	2	1	17	3	0	0	0	0	0	1	31	1	0	263	11	57	0	46	3	8997
Sample17	0	0	2	0	0	2	0	0	0	0	0	0	0	0	0	3	1	0	1	0	0	6	2	4	4	0	0	0	0	0	0	5	18	0	9803	12	29	0	9	9	9910
Sample18	0	0	32	12	0	0	17	0	0	0	0	0	8	0	0	0	8	0	25	0	0	0	0	0	0	0	0	0	0	0	1	0	0	0	2253	0	3	0	0	0	2359
Sample19	0	4	0	0	0	0	36	0	0	0	0	0	0	0	0	1	0	0	10	0	0	0	0	6	0	0	0	0	10	0	0	0	0	0	37	0	0	0	0	504	608
Sample20	0	2	858	0	0	33	4	17	349	15	0	5	276	1	0	5	0	0	499	0	0	6	0	20	598	0	0	0	0	4	1	1	0	0	264	6	3	28	1	1	2997
Sample21	0	7	3363	0	0	34	0	18	0	0	0	0	6	0	0	0	0	0	61	0	0	0	0	1	0	0	0	0	0	0	1	0	0	0	9	0	0	0	3	0	3503
Sample22	0	0	0	0	0	0	1	0	0	0	0	0	5	0	0	0	0	0	5	0	0	0	0	16	1	0	0	0	0	0	0	18	107	0	64	0	306	0	2156	1	2680
Sample23	0	0	36	0	0	0	0	0	0	0	0	0	0	0	0	0	15	0	61	0	0	0	0	20	0	0	0	0	0	0	0	27	72	0	116	0	387	0	1735	0	2469
Sample24	0	0	0	0	0	0	70	0	0	0	0	0	10	0	0	0	0	0	0	0	0	0	0	0	0	0	0	0	0	0	0	0	0	0	66	0	0	0	0	0	146
Sample25	0	0	11	0	0	2	0	0	0	0	0	0	0	0	0	179	0	0	9405	2	1	80	0	19	0	0	4	0	0	0	0	3	0	0	39	0	8	0	0	0	9753
Sample26	0	0	2	0	0	0	0	0	0	0	0	0	0	0	0	161	0	0	3582	0	0	7	0	3	0	0	1	0	0	0	0	0	0	0	21	0	0	0	0	0	3777
Sample27	0	0	9	0	0	0	0	0	0	0	0	0	0	0	0	67	0	0	3658	0	5	13	91	4	0	0	1	0	0	0	0	0	0	0	125	0	0	0	1	0	3974
Sample31	0	0	2	0	0	0	0	0	0	0	0	0	0	0	0	0	0	0	0	0	0	1	0	0	0	3	1443	0	0	0	0	0	0	0	0	0	0	0	0	0	1449
Sample32	0	0	0	0	0	0	0	0	101	0	0	0	26	0	0	3	0	0	122	0	0	0	0	0	0	0	0	0	0	0	0	0	0	0	0	0	0	0	0	0	252
Sample34	0	0	0	0	0	0	0	0	0	0	0	0	0	0	0	1	0	0	45	0	0	0	0	8	0	4	1	0	0	0	0	0	16	0	0	0	45	0	140	0	260
Sample35	0	0	2	0	0	0	0	0	0	0	0	0	0	0	0	0	0	0	0	0	0	0	0	0	0	0	0	0	0	0	0	0	0	0	87	0	0	0	0	0	89
Sample36	0	0	300	0	0	3	0	0	0	0	2	0	0	0	0	0	0	0	3	0	0	105	0	17	0	0	0	0	0	0	0	0	0	0	2	0	0	0	0	0	432
Sample37	1	0	322	0	0	23	0	0	0	0	0	0	0	0	0	3099	0	0	4800	0	0	0	0	2	0	0	0	0	0	0	0	0	0	0	843	1	0	0	2	0	9093
Sample38	0	0	843	0	0	27	0	0	0	0	0	0	0	175	0	157	0	0	4531	0	0	0	0	1	0	0	0	0	0	0	0	0	0	0	149	1	0	0	2	0	5886
Sample39	0	0	0	0	1	0	0	0	402	1	0	0	4	0	0	17	0	0	15642	94	0	1921	0	0	0	0	0	0	0	0	0	1	0	3	3211	2	8	0	3	62	21372
Sample40	0	0	28	0	1	0	0	0	0	0	0	0	0	2	0	17	0	0	1877	3	0	281	0	12	0	0	0	0	0	0	0	0	0	0	458	0	0	0	0	3	2682
Sample41	1	0	211	0	0	22	0	0	0	0	0	0	0	0	0	1019	0	0	2171	0	0	0	0	0	0	0	0	0	0	0	0	0	0	0	49	0	1	0	0	0	3474
Sample42	0	0	117	0	0	8	0	0	0	0	0	0	0	0	0	21	0	21	5343	0	7	0	0	0	0	0	0	0	0	0	0	0	0	0	155	3	4	0	0	1	5680
Sample43	0	0	0	0	0	0	0	0	0	0	0	0	0	0	0	0	0	0	5	1	0	0	0	0	0	0	0	0	0	0	0	7	144	0	139	0	478	0	9129	0	9903
Sample44	0	0	817	0	0	13	0	0	0	0	0	0	0	0	0	139	0	0	219	0	0	0	0	0	0	0	0	0	0	0	0	0	1	0	572	0	0	0	2	0	1763
Sample45	0	1	1619	0	0	5	0	0	0	0	0	0	0	0	0	645	0	0	688	0	0	0	0	2	84	0	0	0	0	0	0	0	0	0	1027	0	0	2	1	0	4074
Sample46	178	0	0	0	0	0	0	0	0	0	0	0	0	0	0	0	0	0	0	0	0	0	0	0	0	0	0	0	0	0	0	0	0	0	0	0	0	0	0	0	178
Sample47	0	0	0	0	0	0	0	0	0	0	0	0	0	0	0	0	0	0	0	141	0	0	0	1	0	0	0	0	0	0	160	0	4	0	0	0	3	0	140	0	449

## Sheet: Table S5
	Acaulospora brasiliensis	Claroideoglomus drummondii	Claroideoglomus sp. 1	Claroideoglomus sp. 2	Claroideoglomus sp. 3	Claroideoglomus sp. 4	Claroideoglomus sp. 5	Claroideoglomus sp. 6	Diversispora epigaea	Di. epigaea	Di. spurca	Diversispora sp. 1	Diversispora sp. 2	Diversispora sp. 3	Diversispora sp. 4	Dominikia aurea	Do. difficilevidera	Do. minuta	Dominikia sp.1	Dominikia sp.2	Dominikia sp.3	Dominikia sp.4	Dominikia sp.5	Dominikia sp.6	Funneliformis mosseae	Funneliformis sp.1	Funneliformis sp.2	Geosyphon pyriformis	Glomeraceae sp. 1	Kamienskia bistrata	Kamienskia sp.1	Rhizophagus clarus	Rh. fasciculatis	Rh. intraradices	Rh. irregularis	Rh. proliferus	Rhizophagus sp. 1	Rhizophagus sp. 2	Sclerocystis sp. 1	Se. constrictum	Total No. of reads
Sample01	0	0	7	0	0	1	0	0	0	0	0	0	1	94	25	2	0	0	5	0	0	1	0	0	0	0	0	0	0	0	0	0	0	0	2	0	0	0	0	0	138
Sample02	0	0	86	0	0	1	0	0	0	0	0	0	0	1	0	3	0	0	56	0	0	2	0	0	0	0	0	0	0	0	0	0	0	0	49	0	1	0	1	0	200
Sample03	0	0	2	0	0	0	0	0	5	0	0	0	8	2	0	4	0	0	68	0	0	1	0	0	0	0	0	2	0	0	3	0	0	0	47	0	0	0	0	0	142
Sample05	0	0	31	0	0	4	0	0	0	0	0	0	0	0	0	33	0	0	55	0	0	2	0	1	0	0	0	1	0	0	0	0	0	0	15	0	0	0	1	1	144
Sample07	0	0	68	0	0	1	0	0	0	0	0	0	0	0	0	44	0	0	8	0	0	1	0	0	0	0	0	0	0	0	2	0	0	0	3	0	0	0	0	0	127
Sample09	0	0	0	0	0	0	0	0	0	0	0	0	0	0	0	10	0	0	8	0	0	0	0	0	0	0	0	0	0	0	0	0	0	0	54	0	0	0	0	0	72
Sample13	0	0	160	0	0	0	0	0	0	0	0	0	0	0	0	4	0	0	274	0	0	4	0	5	0	0	0	0	0	0	0	0	0	0	49	0	4	0	0	0	500
Sample14	0	3	377	0	0	5	0	0	0	0	0	0	0	0	0	4	0	0	108	0	0	0	0	0	0	0	0	0	0	0	0	0	0	0	3	0	0	0	0	0	500
Sample15	0	0	34	0	0	16	0	0	0	0	0	0	0	0	0	0	0	0	254	0	0	0	0	0	0	0	0	0	0	0	0	0	0	0	191	1	4	0	0	0	500
Sample16	0	1	145	0	0	4	0	1	0	0	0	0	0	0	0	1	2	0	326	0	0	1	0	0	0	0	0	0	0	0	0	0	0	0	10	0	7	0	2	0	500
Sample17	0	0	0	0	0	0	0	0	0	0	0	0	0	0	0	1	0	0	0	0	0	0	0	1	1	0	0	0	0	0	0	1	3	0	491	0	1	0	0	1	500
Sample18	0	0	6	3	0	0	2	0	0	0	0	0	6	0	0	0	2	0	10	0	0	0	0	0	0	0	0	0	0	0	1	0	0	0	470	0	0	0	0	0	500
Sample19	0	1	0	0	0	0	32	0	0	0	0	0	0	0	0	1	0	0	6	0	0	0	0	5	0	0	0	0	9	0	0	0	0	0	29	0	0	0	0	417	500
Sample20	0	0	142	0	0	5	1	6	68	5	0	0	37	0	0	1	0	0	90	0	0	2	0	5	87	0	0	0	0	0	0	0	0	0	44	2	1	4	0	0	500
Sample21	0	1	479	0	0	5	0	1	0	0	0	0	1	0	0	0	0	0	10	0	0	0	0	0	0	0	0	0	0	0	0	0	0	0	2	0	0	0	1	0	500
Sample22	0	0	0	0	0	0	0	0	0	0	0	0	1	0	0	0	0	0	3	0	0	0	0	3	0	0	0	0	0	0	0	0	21	0	11	0	64	0	396	1	500
Sample23	0	0	5	0	0	0	0	0	0	0	0	0	0	0	0	0	2	0	13	0	0	0	0	3	0	0	0	0	0	0	0	6	12	0	25	0	70	0	364	0	500
Sample24	0	0	0	0	0	0	70	0	0	0	0	0	10	0	0	0	0	0	0	0	0	0	0	0	0	0	0	0	0	0	0	0	0	0	66	0	0	0	0	0	146
Sample25	0	0	0	0	0	0	0	0	0	0	0	0	0	0	0	5	0	0	489	0	0	1	0	1	0	0	0	0	0	0	0	0	0	0	4	0	0	0	0	0	500
Sample26	0	0	0	0	0	0	0	0	0	0	0	0	0	0	0	25	0	0	472	0	0	1	0	0	0	0	0	0	0	0	0	0	0	0	2	0	0	0	0	0	500
Sample27	0	0	2	0	0	0	0	0	0	0	0	0	0	0	0	6	0	0	461	0	0	3	8	0	0	0	0	0	0	0	0	0	0	0	20	0	0	0	0	0	500
Sample31	0	0	1	0	0	0	0	0	0	0	0	0	0	0	0	0	0	0	0	0	0	0	0	0	0	1	498	0	0	0	0	0	0	0	0	0	0	0	0	0	500
Sample32	0	0	0	0	0	0	0	0	101	0	0	0	26	0	0	3	0	0	122	0	0	0	0	0	0	0	0	0	0	0	0	0	0	0	0	0	0	0	0	0	252
Sample34	0	0	0	0	0	0	0	0	0	0	0	0	0	0	0	1	0	0	45	0	0	0	0	8	0	4	1	0	0	0	0	0	16	0	0	0	45	0	140	0	260
Sample35	0	0	2	0	0	0	0	0	0	0	0	0	0	0	0	0	0	0	0	0	0	0	0	0	0	0	0	0	0	0	0	0	0	0	87	0	0	0	0	0	89
Sample36	0	0	300	0	0	3	0	0	0	0	2	0	0	0	0	0	0	0	3	0	0	105	0	17	0	0	0	0	0	0	0	0	0	0	2	0	0	0	0	0	432
Sample37	0	0	23	0	0	1	0	0	0	0	0	0	0	0	0	183	0	0	249	0	0	0	0	0	0	0	0	0	0	0	0	0	0	0	44	0	0	0	0	0	500
Sample38	0	0	85	0	0	3	0	0	0	0	0	0	0	19	0	13	0	0	371	0	0	0	0	1	0	0	0	0	0	0	0	0	0	0	8	0	0	0	0	0	500
Sample39	0	0	0	0	0	0	0	0	12	0	0	0	0	0	0	0	0	0	368	2	0	40	0	0	0	0	0	0	0	0	0	0	0	0	76	0	0	0	0	2	500
Sample40	0	0	8	0	1	0	0	0	0	0	0	0	0	1	0	5	0	0	344	0	0	50	0	1	0	0	0	0	0	0	0	0	0	0	90	0	0	0	0	0	500
Sample41	0	0	31	0	0	1	0	0	0	0	0	0	0	0	0	156	0	0	307	0	0	0	0	0	0	0	0	0	0	0	0	0	0	0	5	0	0	0	0	0	500
Sample42	0	0	6	0	0	1	0	0	0	0	0	0	0	0	0	2	0	1	474	0	1	0	0	0	0	0	0	0	0	0	0	0	0	0	15	0	0	0	0	0	500
Sample43	0	0	0	0	0	0	0	0	0	0	0	0	0	0	0	0	0	0	0	0	0	0	0	0	0	0	0	0	0	0	0	0	8	0	7	0	31	0	454	0	500
Sample44	0	0	225	0	0	3	0	0	0	0	0	0	0	0	0	38	0	0	71	0	0	0	0	0	0	0	0	0	0	0	0	0	1	0	162	0	0	0	0	0	500
Sample45	0	0	188	0	0	0	0	0	0	0	0	0	0	0	0	86	0	0	90	0	0	0	0	0	7	0	0	0	0	0	0	0	0	0	129	0	0	0	0	0	500
Sample46	178	0	0	0	0	0	0	0	0	0	0	0	0	0	0	0	0	0	0	0	0	0	0	0	0	0	0	0	0	0	0	0	0	0	0	0	0	0	0	0	178
Sample47	0	0	0	0	0	0	0	0	0	0	0	0	0	0	0	0	0	0	0	141	0	0	0	1	0	0	0	0	0	0	160	0	4	0	0	0	3	0	140	0	449

## Sheet: metadata
	site age	sampling time	regime	pH	soil conductivity	P	Ptotal	Ctotal	Ntotal	C:N	Ca	Mg	K	latitude	longitude
Sample01	12	Jun13	spontaneous	7.483	229.5	34.1797	769.732	65.1982	3.76171	17.3321	5216.11	1640.29	278.843	50.2382	12.6586
Sample02	12	Jun13	spontaneous	7.715	208	37.4234	664.914	60.2246	4.40651	13.6672	7608.34	1037.09	230.904	50.237	12.6588
Sample03	12	Jun13	spontaneous	7.759	175.3	46.718	652.528	59.1986	4.63253	12.7789	6257.37	1020.93	278.044	50.2371	12.6617
Sample05	20	Jun13	spontaneous	7.996	180.95	27.412	1037.45	47.3197	5.43104	8.71283	9557.96	1312.74	236.497	50.2423	12.6751
Sample07	30	Jun13	spontaneous	7.867	210.45	60.9355	1109.17	75.4674	4.43921	17.0002	6444.01	1811.3	429.051	50.2417	12.6792
Sample09	30	Jun13	spontaneous	7.9535	218.5	16.5786	375.533	48.535	6.24855	7.76741	5258.39	1250.31	265.026	50.2445	12.6793
Sample13	12	Jun13	reclaimed	8.0805	197.55	57.7986	508.706	53.135	4.73176	11.2294	7019.61	1374.08	283.133	50.2321	12.6527
Sample14	12	Jun13	reclaimed	7.661	208	47.2886	354.357	37.4136	4.70455	7.95264	8911.76	1488.18	301.351	50.2323	12.6554
Sample15	12	Jun13	reclaimed	7.94	192.55	20.684	473.553	42.321	2.44909	17.2803	7078.43	1353.71	250.493	50.2335	12.6547
Sample16	12	Jun13	reclaimed	8.031	191.9	82.2151	607.589	53.5606	3.11792	17.1783	4009.8	1462.92	297.556	50.2386	12.6872
Sample17	20	Jun13	reclaimed	7.94	221	37.0979	380.393	63.5964	4.92056	12.9246	5186.27	1458.84	482.01	50.2368	12.6795
Sample18	20	Jun13	reclaimed	7.7795	260.5	54.0998	364.82	96.7476	5.67683	17.0425	3705.88	1207.82	383.331	50.2421	12.7032
Sample19	20	Jun13	reclaimed	8.1005	196.85	28.3534	580.335	39.5769	2.45239	16.1381	6500	1723.72	387.126	50.2436	12.6981
Sample20	30	Jun13	reclaimed	7.874	268.5	9.79243	524.514	99.0922	6.06377	16.3417	4196.08	1524.04	362.836	50.2414	12.7034
Sample21	30	Jun13	reclaimed	8.0735	242	7.52249	519.936	66.6224	5.82851	11.4304	6921.57	1236.35	243.662	50.2386	12.7021
Sample22	30	Jun13	reclaimed	8.03	255	67.6359	701.897	52.2758	4.28012	12.2136	3725.49	1714.75	295.279	50.2494	12.7063
Sample23	50	Jun13	reclaimed	7.7455	345	13.3634	504.128	73.4055	5.14198	14.2757	4274.51	1846.78	349.173	50.1873	12.6318
Sample24	50	Jun13	reclaimed	7.116	163	2.515	791.666	93.0473	6.96991	13.3498	2764.71	1810.11	458.479	50.1879	12.6335
Sample25	12	Sep13	reclaimed	7.971	169	39.2154	1071.56	48.2989	3.1963	15.1109	5569.22	1291.59	303.584	50.2321	12.6527
Sample26	12	Sep13	reclaimed	7.9565	169	28.546	760.012	47.4494	5.28668	8.97527	8906.97	1400.68	317.239	50.2323	12.6554
Sample27	12	Sep13	reclaimed	8.008	171	24.5996	728.486	47.378	3.64899	12.9839	6921.52	1305.71	271.866	50.2335	12.6547
Sample31	20	Sep13	reclaimed	8.041	173	43.3279	885.619	45.2822	1.96121	23.0889	7495.15	1608.13	513.063	50.2436	12.6981
Sample32	30	Sep13	reclaimed	7.76	131.5	49.724	716.123	90.7294	5.53035	16.4057	4022.49	1482.38	346.077	50.2414	12.7034
Sample34	30	Sep13	reclaimed	7.8015	191	52.1223	904.769	83.7185	7.22121	11.5934	6785.71	1785.65	496.235	50.2494	12.7063
Sample35	50	Sep13	reclaimed	7.721	211	11.8344	657.576	65.5871	3.61928	18.1216	4273.81	1623.97	471.247	50.1873	12.6318
Sample36	50	Sep13	reclaimed	7.2345	301.5	27.9509	1253.33	97.1555	6.70825	14.483	3351.41	1892.59	395.844	50.1879	12.6335
Sample37	12	Sep13	spontaneous	7.4395	163.5	55.3242	1041.64	57.1032	3.35214	17.0349	6440.04	1667.17	381.017	50.2382	12.6586
Sample38	12	Sep13	spontaneous	7.5215	293	45.5871	1090.93	65.0576	4.03661	16.1169	8154.32	1209.05	354.008	50.237	12.6588
Sample39	12	Sep13	spontaneous	7.703	161	37.7137	732.721	55.1645	5.59329	9.86261	6790.56	981.049	301.52	50.2371	12.6617
Sample40	20	Sep13	spontaneous	7.805	165.5	134.707	2161.29	45.8756	4.58703	10.0012	6855.38	1440.02	340.854	50.2329	12.6492
Sample41	20	Sep13	spontaneous	7.925	155.5	24.3047	1411.27	45.4516	5.58171	8.14294	8422.4	1224.85	296.016	50.2423	12.6751
Sample42	20	Sep13	spontaneous	8.0445	155	22.9904	944.852	32.5126	3.60456	9.01986	8302.91	1422.06	350.176	50.2477	12.6704
Sample43	30	Sep13	spontaneous	7.9165	153	68.3266	747.733	73.9984	5.32118	13.9064	5981.04	1519.6	584.429	50.2417	12.6792
Sample44	30	Sep13	spontaneous	7.66	272.5	84.0593	1080.45	88.9654	5.86271	15.1748	4811.73	1680.43	499.552	50.2379	12.672
Sample45	30	Sep13	spontaneous	7.909	147	28.7112	718.304	56.6723	4.60396	12.3095	5359.79	1373.2	323.933	50.2445	12.6793
Sample46	50	Sep13	spontaneous	7.537	102	60.5258	963.24	79.1311	4.432	17.8545	3259.7	1323.23	336.35	50.2536	12.7376
Sample47	50	Sep13	spontaneous	7.907	166.5	70.2805	661.241	53.2533	4.22011	12.6189	5382.61	1234.61	385.391	50.2553	12.7364

## Sheet: AMF taxa
original CCL No.	according OTU No.	AMF spp.
CCL0001	OTU001	Dominikia sp.1
CCL0002	OTU002	Dominikia sp.1
CCL0003	OTU003	Rh. irregularis
CCL0008	OTU004	Dominikia sp.1
CCL0009	OTU005	Dominikia sp.1
CCL0010	OTU006	Dominikia sp.1
CCL0011	OTU007	Claroideoglomus sp. 1
CCL0013	OTU008	Dominikia sp.1
CCL0014	OTU009	Do. aurea
CCL0015	OTU010	Dominikia sp.4
CCL0016	OTU011	Rh. irregularis
CCL0018	OTU012	Dominikia sp.1
CCL0020	OTU013	Claroideoglomus sp. 1
CCL0021	OTU014	Dominikia sp.1
CCL0022	OTU015	Rh. irregularis
CCL0023	OTU016	Dominikia sp.1
CCL0025	OTU017	Claroideoglomus sp. 1
CCL0028	OTU018	Sclerocystis sp. 1
CCL0032	OTU019	Sclerocystis sp. 1
CCL0036	OTU020	Do. aurea
CCL0037	OTU021	Funneliformis sp.2
CCL0038	OTU022	Dominikia sp.4
CCL0039	OTU023	Dominikia sp.1
CCL0044	OTU024	Rh. irregularis
CCL0047	OTU025	Rh. irregularis
CCL0050	OTU026	Rh. irregularis
CCL0051	OTU027	Dominikia sp.1
CCL0052	OTU028	Dominikia sp.1
CCL0053	OTU029	Di. epigaea
CCL0054	OTU030	Rh. irregularis
CCL0057	OTU031	Claroideoglomus sp. 1
CCL0058	OTU032	Claroideoglomus sp. 1
CCL0061	OTU033	Dominikia sp.1
CCL0062	OTU034	Rh. irregularis
CCL0063	OTU035	Dominikia sp.1
CCL0064	OTU036	Dominikia sp.1
CCL0066	OTU037	Claroideoglomus sp. 1
CCL0067	OTU038	Claroideoglomus sp. 1
CCL0068	OTU039	Claroideoglomus sp. 1
CCL0071	OTU040	Claroideoglomus sp. 1
CCL0073	OTU041	Rh. irregularis
CCL0074	OTU042	Rh. irregularis
CCL0075	OTU043	Do. aurea
CCL0076	OTU044	Dominikia sp.1
CCL0077	OTU045	Dominikia sp.1
CCL0078	OTU046	Dominikia sp.1
CCL0080	OTU047	Rh. irregularis
CCL0083	OTU048	Rh. irregularis
CCL0086	OTU049	Rhizophagus sp. 1
CCL0092	OTU050	Dominikia sp.1
CCL0094	OTU051	Dominikia sp.1
CCL0096	OTU052	Rh. irregularis
CCL0099	OTU053	Dominikia sp.1
CCL0100	OTU054	Dominikia sp.1
CCL0102	OTU055	Dominikia sp.1
CCL0104	OTU056	Dominikia sp.1
CCL0105	OTU057	Dominikia sp.1
CCL0107	OTU058	Dominikia sp.1
CCL0111	OTU059	Do. aurea
CCL0113	OTU060	Dominikia sp.4
CCL0114	OTU061	Kamienskia sp.1
CCL0117	OTU062	Dominikia sp.1
CCL0118	OTU063	Rh. irregularis
CCL0119	OTU064	Dominikia sp.1
CCL0120	OTU065	Do. aurea
CCL0124	OTU066	Do. aurea
CCL0132	OTU067	Rh. irregularis
CCL0133	OTU068	Dominikia sp.1
CCL0136	OTU069	Claroideoglomus sp. 4
CCL0137	OTU070	Rh. fasciculatis
CCL0138	OTU071	Dominikia sp.1
CCL0139	OTU072	Dominikia sp.1
CCL0141	OTU073	Rh. irregularis
CCL0142	OTU074	Dominikia sp.1
CCL0143	OTU075	Dominikia sp.5
CCL0145	OTU076	Do. aurea
CCL0147	OTU077	Dominikia sp.6
CCL0150	OTU078	Dominikia sp.1
CCL0151	OTU079	Diversispora sp. 2
CCL0157	OTU080	Rh. irregularis
CCL0158	OTU081	Rh. irregularis
CCL0162	OTU082	Dominikia sp.1
CCL0164	OTU083	Rh. irregularis
CCL0165	OTU084	Rh. irregularis
CCL0166	OTU085	Claroideoglomus sp. 1
CCL0171	OTU086	Diversispora sp. 3
CCL0174	OTU087	Ge. pyriformis
CCL0177	OTU088	Dominikia sp.1
CCL0178	OTU089	Rh. irregularis
CCL0180	OTU090	Do. aurea
CCL0182	OTU091	Dominikia sp.1
CCL0184	OTU092	Claroideoglomus sp. 1
CCL0187	OTU093	Se. constrictum
CCL0188	OTU094	Rh. irregularis
CCL0197	OTU095	Claroideoglomus sp. 1
CCL0200	OTU096	Claroideoglomus sp. 1
CCL0202	OTU097	Dominikia sp.1
CCL0203	OTU098	Rh. irregularis
CCL0206	OTU099	Rhizophagus sp. 1
CCL0213	OTU100	Rhizophagus sp. 1
CCL0215	OTU101	Claroideoglomus sp. 1
CCL0216	OTU102	Fu. mosseae
CCL0221	OTU103	Dominikia sp.1
CCL0224	OTU104	Dominikia sp.1
CCL0232	OTU105	Rh. irregularis
CCL0235	OTU106	Rhizophagus sp. 1
CCL0236	OTU107	Dominikia sp.1
CCL0243	OTU108	Claroideoglomus sp. 1
CCL0244	OTU109	Diversispora sp. 3
CCL0246	OTU110	Rh. irregularis
CCL0248	OTU111	Rh. irregularis
CCL0251	OTU112	Sclerocystis sp. 1
CCL0252	OTU113	Rh. irregularis
CCL0253	OTU114	Diversispora sp. 3
CCL0256	OTU115	Claroideoglomus sp. 4
CCL0257	OTU116	Do. aurea
CCL0258	OTU117	Dominikia sp.1
CCL0260	OTU118	Do. aurea
CCL0267	OTU119	Rh. irregularis
CCL0268	OTU120	Dominikia sp.1
CCL0269	OTU121	Rh. irregularis
CCL0275	OTU122	Rh. irregularis
CCL0276	OTU123	Rh. irregularis
CCL0277	OTU124	Do. aurea
CCL0282	OTU125	Claroideoglomus sp. 5
CCL0283	OTU126	Rh. irregularis
CCL0286	OTU127	Rhizophagus sp. 1
CCL0288	OTU128	Diversispora sp. 3
CCL0289	OTU129	Dominikia sp.1
CCL0290	OTU130	Dominikia sp.4
CCL0291	OTU131	Dominikia sp.1
CCL0295	OTU132	Rh. irregularis
CCL0300	OTU133	Rh. irregularis
CCL0301	OTU134	Dominikia sp.1
CCL0306	OTU135	Kamienskia sp.1
CCL0311	OTU136	Claroideoglomus sp. 1
CCL0315	OTU137	Dominikia sp.1
CCL0316	OTU138	Do. aurea
CCL0321	OTU139	Rh. irregularis
CCL0324	OTU140	Dominikia sp.1
CCL0326	OTU141	Dominikia sp.1
CCL0328	OTU142	Claroideoglomus sp. 5
CCL0329	OTU143	Do. aurea
CCL0334	OTU144	Do. aurea
CCL0335	OTU145	Diversispora sp. 3
CCL0337	OTU146	Claroideoglomus sp. 4
CCL0340	OTU147	Dominikia sp.1
CCL0343	OTU148	Rh. irregularis
CCL0345	OTU149	Claroideoglomus sp. 1
CCL0346	OTU150	Rh. irregularis
CCL0347	OTU151	Claroideoglomus sp. 4
CCL0348	OTU152	Dominikia sp.1
CCL0349	OTU153	Rh. irregularis
CCL0351	OTU154	Diversispora sp. 2
CCL0352	OTU155	Rhizophagus sp. 1
CCL0360	OTU156	Rh. irregularis
CCL0363	OTU157	Diversispora sp. 2
CCL0366	OTU158	Rhizophagus sp. 1
CCL0367	OTU159	Fu. mosseae
CCL0372	OTU160	Dominikia sp.1
CCL0375	OTU161	Rhizophagus sp. 1
CCL0379	OTU162	Dominikia sp.2
CCL0380	OTU163	Diversispora sp. 3
CCL0381	OTU164	Rhizophagus sp. 1
CCL0383	OTU165	Diversispora sp. 2
CCL0388	OTU166	Se. constrictum
CCL0391	OTU167	Dominikia sp.1
CCL0392	OTU168	Dominikia sp.6
CCL0393	OTU169	Rh. irregularis
CCL0396	OTU170	Claroideoglomus sp. 1
CCL0397	OTU171	Rh. irregularis
CCL0401	OTU172	Claroideoglomus sp. 4
CCL0406	OTU173	Diversispora sp. 2
CCL0411	OTU174	Rh. irregularis
CCL0412	OTU175	Cl. drummondii
CCL0413	OTU176	Dominikia sp.2
CCL0414	OTU177	Dominikia sp.1
CCL0418	OTU178	Rh. irregularis
CCL0420	OTU179	Rh. irregularis
CCL0421	OTU180	Do. aurea
CCL0430	OTU181	Rh. clarus
CCL0431	OTU182	Dominikia sp.3
CCL0433	OTU183	Diversispora sp. 4
CCL0440	OTU184	Dominikia sp.1
CCL0441	OTU185	Do. aurea
CCL0442	OTU186	Rhizophagus sp. 2
CCL0443	OTU187	Rhizophagus sp. 1
CCL0444	OTU188	Rh. irregularis
CCL0445	OTU189	Dominikia sp.1
CCL0448	OTU190	Rhizophagus sp. 1
CCL0449	OTU191	Dominikia sp.1
CCL0452	OTU192	Dominikia sp.1
CCL0454	OTU193	Dominikia sp.1
CCL0455	OTU194	Dominikia sp.1
CCL0456	OTU195	Rhizophagus sp. 1
CCL0461	OTU196	Rh. irregularis
CCL0462	OTU197	Dominikia sp.1
CCL0464	OTU198	Sclerocystis sp. 1
CCL0467	OTU199	Do. difficilevidera
CCL0472	OTU200	Rhizophagus sp. 1
CCL0476	OTU201	Dominikia sp.1
CCL0477	OTU202	Diversispora sp. 3
CCL0479	OTU203	Claroideoglomus sp. 2
CCL0480	OTU204	Dominikia sp.6
CCL0482	OTU205	Di. epigaea
CCL0483	OTU206	Dominikia sp.1
CCL0489	OTU207	Dominikia sp.1
CCL0490	OTU208	Rh. irregularis
CCL0496	OTU209	Rh. proliferus
CCL0497	OTU210	Rh. proliferus
CCL0498	OTU211	Claroideoglomus sp. 4
CCL0507	OTU212	Rh. irregularis
CCL0508	OTU213	Claroideoglomus sp. 4
CCL0509	OTU214	Rh. clarus
CCL0515	OTU215	Rhizophagus sp. 1
CCL0516	OTU216	Se. constrictum
CCL0518	OTU217	Do. difficilevidera
CCL0519	OTU218	Rh. irregularis
CCL0520	OTU219	Diversispora sp. 4
CCL0524	OTU220	Se. constrictum
CCL0525	OTU221	Claroideoglomus sp. 6
CCL0526	OTU222	Rh. proliferus
CCL0527	OTU223	Rh. irregularis
CCL0528	OTU224	Rh. fasciculatis
CCL0530	OTU225	Dominikia sp.1
CCL0531	OTU226	Rh. irregularis
CCL0532	OTU227	Dominikia sp.1
CCL0535	OTU228	Do. aurea
CCL0536	OTU229	Dominikia sp.6
CCL0537	OTU230	Dominikia sp.1
CCL0539	OTU231	Dominikia sp.1
CCL0544	OTU232	Diversispora sp. 2
CCL0549	OTU233	Claroideoglomus sp. 5
CCL0550	OTU234	Rh. irregularis
CCL0551	OTU235	Do. difficilevidera
CCL0552	OTU236	Claroideoglomus sp. 1
CCL0554	OTU237	Claroideoglomus sp. 5
CCL0555	OTU238	Rh. irregularis
CCL0556	OTU239	Diversispora sp. 4
CCL0558	OTU240	Rh. proliferus
CCL0559	OTU241	Rh. clarus
CCL0560	OTU242	Diversispora sp. 3
CCL0561	OTU243	Rh. proliferus
CCL0562	OTU244	Dominikia sp.1
CCL0563	OTU245	Dominikia sp.6
CCL0566	OTU246	Dominikia sp.1
CCL0568	OTU247	Dominikia sp.1
CCL0570	OTU248	Rhizophagus sp. 1
CCL0575	OTU249	Claroideoglomus sp. 6
CCL0578	OTU250	Dominikia sp.1
CCL0580	OTU251	Claroideoglomus sp. 1
CCL0581	OTU252	Dominikia sp.1
CCL0583	OTU253	Dominikia sp.1
CCL0584	OTU254	Ac. brasiliensis
CCL0585	OTU255	Rhizophagus sp. 1
CCL0586	OTU256	Rh. irregularis
CCL0594	OTU257	Claroideoglomus sp. 1
CCL0595	OTU258	Rh. irregularis
CCL0600	OTU259	Rh. irregularis
CCL0601	OTU260	Dominikia sp.6
CCL0603	OTU261	Do. difficilevidera
CCL0604	OTU262	Dominikia sp.6
CCL0605	OTU263	Dominikia sp.6
CCL0609	OTU264	Dominikia sp.1
CCL0613	OTU265	Dominikia sp.6
CCL0614	OTU266	Rh. irregularis
CCL0615	OTU267	Rh. irregularis
CCL0618	OTU268	Dominikia sp.1
CCL0620	OTU269	Rh. irregularis
CCL0622	OTU270	Rh. irregularis
CCL0628	OTU271	Dominikia sp.1
CCL0630	OTU272	Rh. irregularis
CCL0634	OTU273	Diversispora sp. 2
CCL0640	OTU274	Rhizophagus sp. 1
CCL0642	OTU275	Rh. irregularis
CCL0643	OTU276	Do. aurea
CCL0646	OTU277	Dominikia sp.6
CCL0647	OTU278	Do. aurea
CCL0648	OTU279	Rhizophagus sp. 2
CCL0649	OTU280	Diversispora sp. 2
CCL0650	OTU281	Rhizophagus sp. 1
CCL0651	OTU282	Do. difficilevidera
CCL0654	OTU283	Se. constrictum
CCL0660	OTU284	Rh. irregularis
CCL0666	OTU285	Dominikia sp.1
CCL0667	OTU286	Diversispora sp. 3
CCL0668	OTU287	Rh. irregularis
CCL0671	OTU288	Dominikia sp.6
CCL0676	OTU289	Dominikia sp.1
CCL0677	OTU290	Diversispora sp. 2
CCL0678	OTU291	Rh. irregularis
CCL0689	OTU292	Diversispora sp. 3
CCL0691	OTU293	Rh. irregularis
CCL0693	OTU294	Claroideoglomus sp. 4
CCL0696	OTU295	Dominikia sp.6
CCL0699	OTU296	Cl. drummondii
CCL0703	OTU297	Dominikia sp.1
CCL0705	OTU298	Dominikia sp.6
CCL0706	OTU299	Diversispora sp. 4
CCL0708	OTU300	Rh. irregularis
CCL0710	OTU301	Claroideoglomus sp. 1
CCL0712	OTU302	Dominikia sp.1
CCL0714	OTU303	Dominikia sp.4
CCL0715	OTU304	Rh. irregularis
CCL0717	OTU305	Rh. irregularis
CCL0720	OTU306	Rhizophagus sp. 1
CCL0722	OTU307	Rh. irregularis
CCL0723	OTU308	Claroideoglomus sp. 6
CCL0724	OTU309	Rh. irregularis
CCL0725	OTU310	Di. spurca
CCL0734	OTU311	Diversispora sp. 2
CCL0736	OTU312	Dominikia sp.3
CCL0737	OTU313	Dominikia sp.1
CCL0740	OTU314	Do. aurea
CCL0743	OTU315	Claroideoglomus sp. 6
CCL0744	OTU316	Rh. irregularis
CCL0746	OTU317	Rhizophagus sp. 1
CCL0750	OTU318	Rhizophagus sp. 1
CCL0751	OTU319	Rh. irregularis
CCL0754	OTU320	Diversispora sp. 1
CCL0755	OTU321	Rh. irregularis
CCL0758	OTU322	Dominikia sp.1
CCL0762	OTU323	Funneliformis sp.1
CCL0763	OTU324	Rh. irregularis
CCL0764	OTU325	Dominikia sp.1
CCL0766	OTU326	Dominikia sp.1
CCL0767	OTU327	Rhizophagus sp. 1
CCL0769	OTU328	Dominikia sp.6
CCL0770	OTU329	Dominikia sp.6
CCL0771	OTU330	Claroideoglomus sp. 3
CCL0772	OTU331	Dominikia sp.6
CCL0774	OTU332	Rh. irregularis
CCL0775	OTU333	Do. aurea
CCL0776	OTU334	Rh. clarus
CCL0777	OTU335	Dominikia sp.1
CCL0778	OTU336	Rhizophagus sp. 1
CCL0783	OTU337	Ka. bistrata
CCL0784	OTU338	Rhizophagus sp. 1
CCL0785	OTU339	Do. aurea
CCL0788	OTU340	Glomeraceae sp. 1
CCL0790	OTU341	Dominikia sp.1
CCL0791	OTU342	Rh. intraradices
CCL0792	OTU343	Rhizophagus sp. 1
CCL0793	OTU344	Rh. fasciculatis
CCL0794	OTU345	Rh. irregularis
CCL0796	OTU346	Dominikia sp.6
CCL0798	OTU347	Do. minuta
CCL0799	OTU348	Cl. drummondii
CCL0801	OTU349	Rh. irregularis
CCL0802	OTU350	Dominikia sp.6
CCL0804	OTU351	Dominikia sp.1
CCL0806	OTU352	Rhizophagus sp. 1
CCL0812	OTU353	Am. appendicula
CCL0813	OTU354	Rh. irregularis
CCL0814	OTU355	Dominikia sp.6
CCL0816	OTU356	Claroideoglomus sp. 5
CCL0817	OTU357	Rhizophagus sp. 1
CCL0818	OTU358	Claroideoglomus sp. 1
CCL0819	OTU359	Dominikia sp.6
CCL0826	OTU360	Do. aurea
CCL0831	OTU361	Do. aurea
CCL0833	OTU362	Cl. drummondii
CCL0834	OTU363	Fu. mosseae
CCL0835	OTU364	Dominikia sp.1
CCL0836	OTU365	Funneliformis sp.1
